# Supplementary material for: Mechanical upside of PAO mainstream fixations: co-simulation based on early postoperative gait characteristics of DDH patients
Source: Front Bioeng Biotechnol. 2023 Jul 19;11:1171040. doi: 10.3389/fbioe.2023.1171040 (PMC10396769; doi:10.3389/fbioe.2023.1171040)
Supplement: Supplementary file 1 [file DataSheet1.ZIP]

Archive with 37 entries (36 files):
- IDA RESULTS/
- IDA RESULTS/dl2.jpg
- IDA RESULTS/dl40.jpg
- IDA RESULTS/dl41.jpg
- IDA RESULTS/dl42.jpg
- IDA RESULTS/dl43.jpg
- IDA RESULTS/dl44.jpg
- IDA RESULTS/dl45.jpg
- IDA RESULTS/dl46.jpg
- IDA RESULTS/dl47.jpg
- IDA RESULTS/dl48.jpg
- IDA RESULTS/dl49.jpg
- IDA RESULTS/dl50.jpg
- IDA RESULTS/dl51.jpg
- IDA RESULTS/dl52.jpg
- IDA RESULTS/dl53.jpg
- IDA RESULTS/dl54.jpg
- IDA RESULTS/dl55.jpg
- IDA RESULTS/dl56.jpg
- IDA RESULTS/dl57.jpg
- IDA RESULTS/dl58.jpg
- IDA RESULTS/dl59.jpg
- IDA RESULTS/dl60.jpg
- IDA RESULTS/dl61.jpg
- IDA RESULTS/dl62.jpg
- IDA RESULTS/dl63.jpg
- IDA RESULTS/dl64.jpg
- IDA RESULTS/dl65.jpg
- IDA RESULTS/dl66.jpg
- IDA RESULTS/dl67.jpg
- IDA RESULTS/dl68.jpg
- IDA RESULTS/dl69.jpg
- IDA RESULTS/dl70.jpg
- IDA RESULTS/dl71.jpg
- IDA RESULTS/dl72.jpg
- IDA RESULTS/dl73.jpg
- IDA RESULTS/dl74.jpg
